# Supplementary material for: Predictive modeling of lower extreme deep vein thrombosis following radical gastrectomy for gastric cancer: based on multiple machine learning methods
Source: Sci Rep. 2024 Jul 8;14:15711. doi: 10.1038/s41598-024-66754-y (PMC11231254; doi:10.1038/s41598-024-66754-y)
Supplement: Supplementary file 2 — Supplementary Tables. [file 41598_2024_66754_MOESM2_ESM.xlsx]

## Sheet: Sheet1
Variables	All dataset (n=693, %)	Training (n=485, %)	Validation (n=208, %)	P-value
Gender				0.462
Female	208 (30.0%)	141 (29.1%)	67 (32.2%)
Male	485 (70.0%)	344 (70.9%)	141 (67.8%)
Age	66.0 [58.0;72.0]	66.0 [58.0;73.0]	65.0 [58.0;72.0]	0.314
BMI	22.6 [20.6;24.8]	22.7 [20.6;24.8]	22.6 [20.8;24.6]	0.656
Alcohol history				0.681
No	410 (59.2%)	284 (58.6%)	126 (60.6%)
Yes	283 (40.8%)	201 (41.4%)	82 (39.4%)
Smoking history				0.306
No	381 (55.0%)	260 (53.6%)	121 (58.2%)
Yes	312 (45.0%)	225 (46.4%)	87 (41.8%)
Allergy history				0.468
No	612 (88.3%)	425 (87.6%)	187 (89.9%)
Yes	81 (11.7%)	60 (12.4%)	21 (10.1%)
Hypertension				0.761
No	444 (64.1%)	313 (64.5%)	131 (63.0%)
Yes	249 (35.9%)	172 (35.5%)	77 (37.0%)
Diabetes				0.11
No	615 (88.7%)	437 (90.1%)	178 (85.6%)
Yes	78 (11.3%)	48 (9.90%)	30 (14.4%)
Other disease				0.765
No	269 (38.8%)	186 (38.4%)	83 (39.9%)
Yes	424 (61.2%)	299 (61.6%)	125 (60.1%)
Surgical history				0.921
No	460 (66.4%)	323 (66.6%)	137 (65.9%)
Yes	233 (33.6%)	162 (33.4%)	71 (34.1%)
Neoadjuvant chemotherapy history				1
No	629 (90.8%)	440 (90.7%)	189 (90.9%)
Yes	64 (9.24%)	45 (9.28%)	19 (9.13%)
Operation duration	225.00 [195.00;260.00]	225.00 [195.00;260.00]	217.50 [188.75;265.00]	0.314
Blood transfusion volume	0.00 [0.00;0.00]	0.00 [0.00;0.00]	0.00 [0.00;0.00]	0.357
Operation type				0.276
Laparoscopic	323 (46.6%)	219 (45.2%)	104 (50.0%)
Open	370 (53.4%)	266 (54.8%)	104 (50.0%)
Excision type				0.805
Distal	19 (2.74%)	12 (2.47%)	7 (3.37%)
Proximal	463 (66.8%)	325 (67.0%)	138 (66.3%)
Total	211 (30.4%)	148 (30.5%)	63 (30.3%)
Tumor location				0.771
Cardia	91 (13.1%)	65 (13.4%)	26 (12.5%)
Body	289 (41.7%)	198 (40.8%)	91 (43.8%)
Antrum	313 (45.2%)	222 (45.8%)	91 (43.8%)
Lymphovascular invasion				0.864
No	468 (67.5%)	329 (67.8%)	139 (66.8%)
Yes	225 (32.5%)	156 (32.2%)	69 (33.2%)
Perineural invasion				0.611
No	375 (54.1%)	266 (54.8%)	109 (52.4%)
Yes	318 (45.9%)	219 (45.2%)	99 (47.6%)
pT				0.492
T1	250 (36.1%)	177 (36.5%)	73 (35.1%)
T2	93 (13.4%)	59 (12.2%)	34 (16.3%)
T3	218 (31.5%)	157 (32.4%)	61 (29.3%)
T4	132 (19.0%)	92 (19.0%)	40 (19.2%)
pN				0.891
N0	335 (48.3%)	236 (48.7%)	99 (47.6%)
N1	131 (18.9%)	88 (18.1%)	43 (20.7%)
N2	114 (16.5%)	81 (16.7%)	33 (15.9%)
N3	113 (16.3%)	80 (16.5%)	33 (15.9%)
Blood type				0.234
A	228 (32.9%)	156 (32.2%)	72 (34.6%)
B	156 (22.5%)	119 (24.5%)	37 (17.8%)
AB	63 (9.09%)	45 (9.28%)	18 (8.65%)
O	246 (35.5%)	165 (34.0%)	81 (38.9%)
Positive LN	1.00 [0.00;4.00]	1.00 [0.00;4.00]	1.00 [0.00;4.00]	0.797
Tumor size (cm)	3.50 [2.20;5.00]	3.50 [2.50;5.00]	3.00 [2.00;5.00]	0.132
CEA	2.40 [1.60;3.80]	2.60 [1.60;4.00]	2.10 [1.50;3.62]	0.065
AFP	2.50 [1.90;3.70]	2.60 [1.90;3.70]	2.40 [1.80;3.50]	0.075
CA199	6.80 [3.40;15.5]	7.10 [3.40;16.5]	6.50 [2.98;12.4]	0.1
CA125	11.5 [8.10;16.4]	11.6 [8.20;16.6]	10.7 [7.88;15.9]	0.183
Total cholesterol	4.61 [3.85;5.27]	4.68 [3.93;5.31]	4.54 [3.77;5.14]	0.168
Triglyceride	1.19 [0.87;1.58]	1.18 [0.89;1.60]	1.19 [0.84;1.52]	0.688
LDL	2.65 [2.14;3.17]	2.70 [2.19;3.19]	2.54 [2.07;3.12]	0.147
HDL	1.16 [1.00;1.40]	1.17 [1.00;1.39]	1.11 [0.98;1.40]	0.191
WBC	11.0 [9.10;13.3]	11.0 [9.10;13.2]	11.1 [8.97;13.3]	0.79
Neutrophil	9.49 [7.76;11.7]	9.43 [7.78;11.7]	9.60 [7.73;11.6]	0.727
HGB	118 [102;131]	118 [101;130]	120 [103;131]	0.555
PLT	172 [139;209]	172 [139;211]	169 [138;208]	0.756
Albumin	31.3 [28.8;33.9]	31.2 [28.8;33.8]	31.3 [28.9;33.9]	0.833
Total bilirubin	16.0 [12.3;21.5]	16.0 [12.3;22.0]	16.1 [12.1;20.7]	0.472
ALT	32.0 [23.0;50.0]	32.0 [23.0;49.0]	34.0 [24.0;53.2]	0.196
AST	42.0 [33.0;58.0]	42.0 [33.0;57.0]	42.0 [33.0;60.0]	0.691
D-D	2670 [1900;3930]	2670 [1920;3960]	2700 [1818;3772]	0.528
APTT	37.6 [34.9;40.5]	37.9 [35.2;40.8]	36.5 [34.8;39.3]	0.013
INR	1.09 [1.03;1.16]	1.09 [1.03;1.16]	1.09 [1.03;1.15]	0.523
PT	14.0 [13.4;14.7]	14.1 [13.4;14.7]	14.0 [13.3;14.6]	0.316
Fibrinogen	3.40 [2.96;4.03]	3.42 [2.95;4.10]	3.36 [2.99;3.90]	0.511
K+	3.98 [3.72;4.28]	3.98 [3.72;4.28]	3.99 [3.73;4.28]	0.85
Na+	138 (2.81)	138 (2.78)	139 (2.86)	0.066
Cl-	104 [101;106]	104 [101;106]	104 [101;106]	0.795
Ca2+	1.91 [1.14;2.02]	1.91 [1.13;2.02]	1.92 [1.15;2.03]	0.438
